# Supplementary material for: Tat-exported peptidoglycan amidase-dependent cell division contributes to Salmonella Typhimurium fitness in the inflamed gut
Source: PLoS Pathog. 2018 Oct 31;14(10):e1007391. doi: 10.1371/journal.ppat.1007391 (PMC6231687; doi:10.1371/journal.ppat.1007391)
Supplement: S1 Table — (XLSX) [file ppat.1007391.s012.xlsx]

## Sheet: Sheet2
	S1 Table. A list of primers used in this study
	S. Tm knockouts primer	Primer name	Sequence (5'-3')
	taget gene
	tatC	tatC-red-FW	ATGGCTGTAGAAGATACTCAACCGCTTATCACGCATCTGAGTGTAGGCTGGAGCTGCTTC
		tatC-red-RV	TTAGTCTTCAGTGTGCTCGGCCTTTTCGGTTTCGGCCTCGCATATGAATATCCTCCTTAG
		tatC-FW	AGTCGACGGAAACCGCTTCC
		tatC-RV	ACATCATCACGATCTTTTGC
	amiA	amiA-red-FW	GATATAACATCTTGAACTTAATTTTCACAACTCAGGCCGTGTGTAGGCTGGAGCTGCTTC
		amiA-red-RV	AGCAGAAACTGTTTTACGTGATGTGCATCGGGTTTCATGACATATGAATATCCTCCTTAG
		amiA-FW	CCATGGTATTCGTTGCCT
		amiA-RV	AATATCATCCTGCAGGCG
	amiC	amiC-red-FW	ATCCTACTTACCCGCGCAATAAACTCGCCGTCATCTCAGGGTGTAGGCTGGAGCTGCTTC
		amiC-red-RV	ACTTTGTATGATCTCTATTTAGTTTTTGCTCGGGAGAAGCCATATGAATATCCTCCTTAG
		amiC-FW	ATGAACACCCTTACGGGTGT
		amiC-RV	ATTCGCTAAAGTTTCCGGTC
	flhA	flhA-red-FW	TGGTCGCCGTCATGCGGATATGACGGTTATCGGAAAGCTCCATATGAATATCCTCCTTAG
		flhA-red-RV	CCGATCCTCATTCTGCTGATTTTGTCGATGATGGTGCTGCGTGTAGGCTGGAGCTGCTTC
		flhA-FW	AAATTCCCGGGCAGTTATATGCTGCCGTTG
		flhA-RV	ACGCATTATTTTCCTCCAATGGTCGCCGTC
	cheY	cheY-red-FW	CCGGACAGGCGATACGTATTTGAACCAGGAGTAGTATTTTGTGTAGGCTGGAGCTGCTTC
		cheY-red-RV	ATCAGCAGGCTTGATAGATGGTTGCATCATCATCGCATCCCATATGAATATCCTCCTTAG
		cheY-FW	GCGTAAGCGAAGTGGTCGAT
		cheY-RV	GTCGCGCAGCATTCGGGTCA
	Complementary plasmid primer	Primer name	Sequence (5'-3')
	target gene
	amiA	amiA-FW-SacI	AAAGAGCTCTAATGGCGATGTGTCACG
		amiA-RV-SphI	AACGCATGCTTACCGTTTCTTCGTGTG
	amiC	amiC-FW-SacI	AAAGAGCTCTTTTATGCGGTCCGATCG
		amiC-RV-SphI	AAAGCATGCTTAACTTCTTCTCGCCAG
